# Supplementary material for: A Meta-Analysis of Patient-Reported Outcomes of Sacituzumab Govitecan Versus Treatment of Physician’s Choice in Previously Treated HR+/HER− mBC Using Two Phase 3 (TROPiCS-02 and EVER-132-002) Trials
Source: Cancers (Basel). 2025 Jun 4;17(11):1885. doi: 10.3390/cancers17111885 (PMC12153749; doi:10.3390/cancers17111885)
Supplement: Supplementary file 1 [file cancers-17-01885-s001.zip]

Archive with 1 entries (1 files):
- cancers-3565021-supplementary.pdf
